# Supplementary material for: Comprehensive analysis of somatic mutator-derived and immune infiltrates related lncRNA signatures of genome instability reveals potential prognostic biomarkers involved in non-small cell lung cancer
Source: Front Genet. 2022 Sep 26;13:982030. doi: 10.3389/fgene.2022.982030 (PMC9548567; doi:10.3389/fgene.2022.982030)
Supplement: Supplementary file 1 [file Table1.XLS]

lnc	conMean	treatMean	logFC	pValue	fdr
COPDA1	0.768992644147186	0.416919941889328	-0.883199418046838	8.95570131645242e-05	0.000288938538936746
AC069544.1	0.68692561295671	1.1695263853004	0.767698626781878	2.73372575226718e-13	7.60442492795297e-12
TMEM44-AS1	4.13029467878788	6.96168929025692	0.753192710627428	6.60678827010771e-09	5.81856526799834e-08
AC130456.3	1.13857834390476	0.512789348067194	-1.15079536566574	8.07440708755633e-12	1.65925428528973e-10
FOXD3-AS1	0.808117236320346	1.55190627304348	0.941404919025125	1.13050966903314e-08	9.34308896762533e-08
LINC00942	2.89112230022511	6.33443945548221	1.13158731968324	0.000101472709519462	0.000325998944244919
AC019171.1	0.288654021450216	1.40500762120158	2.28316472625962	5.97389778979173e-06	2.64591472980873e-05
CASC9	3.09572629615152	6.89271820056522	1.15479511041982	2.12266005058862e-13	6.12884503214258e-12
RBPMS-AS1	2.3883893308961	1.34646377569565	-0.826862612100383	3.50444689906368e-09	3.37195728532241e-08
AC010894.2	0.768423658939394	1.26823388532411	0.722846985306762	2.69945091090781e-11	4.81050588107868e-10
AC027288.3	0.547147132329004	0.318142204158103	-0.782257067822379	6.92690845479167e-05	0.000229655206182846
AC074117.1	1.59663178080087	2.47505300432411	0.632427788272883	9.56362685081208e-14	3.1615409922757e-12
AL109615.3	0.992049768350649	3.50863956755731	1.82242734794467	1.28752352833549e-14	5.95864686395062e-13
AC027288.1	0.642539240246753	0.385628740612648	-0.736571984702206	7.38939873648686e-05	0.000243221046434726
AC015912.3	1.32064542125541	2.06702434230435	0.646312207904065	4.7834452104884e-07	2.84141628258439e-06
AC090970.2	0.331360459844156	0.652121824806324	0.97674004299355	8.90415689197989e-11	1.31885596562377e-09
MIR1915HG	0.483809980692641	0.787047413541502	0.702010018101931	0.00114074816397425	0.00273324218700133
AL162413.1	1.247411169671	3.58806061395652	1.52426717986585	1.71343739632623e-09	1.7928214224863e-08
AC025575.2	1.58641731538961	3.7440309723834	1.23882004016342	4.70313777612957e-05	0.000163037344488625
LINC01088	0.78116566838961	0.460462738913043	-0.762544128545389	0.012300185545248	0.0217493978517137
AC068831.7	0.251465119714286	0.545188454407115	1.11639670994182	1.01898318751689e-06	5.5340491683953e-06
AC137932.1	2.48090621051948	1.44836036029249	-0.776446598048882	1.18551034032472e-07	7.79293684807114e-07
AC114760.2	0.748882391008658	0.471535117296443	-0.667373948219874	0.00061095526794867	0.0015892510946967
TNFRSF14-AS1	1.27398168745455	0.670222506687747	-0.926632500574124	6.05946414402864e-15	3.14128129830212e-13
AC009133.1	3.74461782204329	2.08324815041107	-0.845983784652651	2.26839347225827e-10	2.99087023712203e-09
DUXAP8	0.41344445174026	0.628777664365613	0.604856461280769	6.59938919215982e-10	7.71579063303257e-09
AC112496.1	0.90191074165368	0.550096781043478	-0.713299202124287	2.62996779320643e-06	1.25764287972827e-05
BTBD9-AS1	0.773227604242424	0.4730857	-0.708791589665017	0.00481014059982714	0.00948308617822447
LINC02345	0.972587573978355	0.60427299927668	-0.686627679910139	2.18444489308099e-09	2.21454168938566e-08
AC012467.1	0.945432071367965	0.453048381205534	-1.06130868083088	6.39790232984957e-09	5.70063094311987e-08
LINC00996	0.653359864714286	0.418862178667984	-0.641402212744513	3.04400068221057e-06	1.42867604035438e-05
LINC02688	0.816382424497835	0.193999824577075	-2.07318977575501	3.55198628427992e-10	4.52630207510754e-09
Z69706.1	1.23644903033333	0.813001879640316	-0.604872176394142	1.17291686241238e-07	7.73246120272368e-07
AL513008.1	0.83154373821645	0.479941666501976	-0.792933082397996	0.000870787408604113	0.00215430160414965
LINC02163	0.327212859640693	1.08648834880237	1.73137135034891	7.91641955635757e-17	7.21871886043658e-15
AC108134.4	0.872686408316017	0.556946129213439	-0.647925538841919	5.02843950173699e-09	4.58756872230883e-08
AC122685.1	0.198016508571429	1.07393916747036	2.4392196577464	7.98581329681456e-08	5.43750451642806e-07
LINC02595	0.492205604467532	1.1220502042253	1.1888042381665	7.06917477866533e-11	1.0822005147742e-09
SNHG1	10.5277760346407	16.3668210283004	0.636573427514413	2.16061162732863e-14	8.80063414631537e-13
AL390208.1	0.492343245532468	0.315788614450593	-0.640705309187206	1.70752369707955e-06	8.61005730008982e-06
AC004471.1	0.359411807164502	0.635865560094862	0.823083967236074	1.25818870583428e-11	2.43214274407457e-10
AC090559.1	1.86919177639827	1.21272716472727	-0.624159580828408	1.00033322186375e-10	1.46266671735334e-09
AC005993.1	0.921206523294372	1.45246299120553	0.656904871826388	0.000570348914464134	0.00149708385948526
ARHGAP31-AS1	0.59422654187013	0.922137779972332	0.633969278705981	1.7164254891716e-05	6.68117157133177e-05
AC079305.2	0.459314591987013	0.717392622162055	0.643280291015647	0.000153373300468895	0.000467706548622392
AC104088.1	0.244467029142857	0.666576412418972	1.4471303624677	1.89826996380867e-09	1.95925510744234e-08
AL121929.3	0.345876222415584	0.800016645177866	1.20977417938237	2.76217320670426e-05	0.000102949625563602
AC004982.2	2.75916196136364	1.67745069730435	-0.717959780460609	3.5967153035142e-11	6.03243206420286e-10
AC008669.1	0.775546565549784	0.514759543996047	-0.591314732833865	3.94465165350377e-11	6.56770103769496e-10
AL513318.2	1.04676804296104	2.33457272494862	1.15721674531037	6.26013539100462e-07	3.61503008275482e-06
AC120498.2	1.46440458850649	0.603284324383399	-1.2794041979739	7.0020012075354e-07	4.00289843468377e-06
AC131009.3	1.36957160921212	2.07673958462055	0.600595618411932	4.49945874383002e-11	7.3309038533402e-10
AC144652.1	0.90684531347619	1.6405542042253	0.85525487462094	8.90424166208709e-10	9.8595025394275e-09
AC106900.1	0.951237659359307	1.44659218828854	0.604780528716959	2.89625815334232e-07	1.78069133363176e-06
AC243960.1	1.5013599657013	0.874981354039526	-0.778945740268777	1.36172283652108e-07	8.82411872188802e-07
LINC02772	0.813890760731602	0.340135262537549	-1.25872658996803	6.26453510150997e-11	9.77669379467903e-10
SCAT8	1.24950680433766	2.15016668305929	0.783089745490863	0.00305191207626143	0.00636908640983744
CYP4F26P	0.372256971554113	0.693103868513834	0.896772703211993	2.17421457619157e-10	2.90022423876782e-09
MIR3945HG	0.53742391352381	0.310754276747036	-0.79028627130383	6.62965267863681e-06	2.89144125429648e-05
LINC01194	0.148322046969697	0.769328376545454	2.37486646326049	2.45676805341128e-09	2.44711263311403e-08
CFLAR-AS1	0.86065139765368	0.539133320399209	-0.674786923733308	0.000362108690891094	0.00100851028561976
AC127496.5	0.9872987485671	0.462418990596838	-1.09428605094902	3.39852233154403e-08	2.48462481995254e-07
EGOT	0.701078936787879	0.394693175411067	-0.828845317178025	1.56871186038686e-09	1.66429383885694e-08
SRGAP3-AS2	2.11977388015152	0.649032407055336	-1.70754795746049	1.55280345472942e-12	3.76802625557214e-11
AC013457.1	0.770762003199134	0.292173741901186	-1.39945892505799	4.81676024201178e-06	2.17134982451163e-05
AC005840.2	0.575061756969697	1.00555836502372	0.806208018321705	0.000385236991133393	0.0010625460420499
AP000525.1	0.363461511670996	0.594353185	0.709517884864557	1.59985533939159e-06	8.20060680708363e-06
AL353804.1	1.53257124403896	1.01272499992095	-0.597711670308259	1.45964785732259e-05	5.80044732152061e-05
ERVE-1	0.554244224874459	0.30098403329249	-0.880834876129203	2.95843321010802e-06	1.39425333724306e-05
AC114956.1	0.409782053939394	0.85594374160079	1.06265917197213	4.47483778936323e-06	2.03134764673968e-05
AC007128.1	0.432614467134199	0.837623537185771	0.953220070990018	3.58374101099352e-11	6.03243206420286e-10
LINC01936	1.19706490642857	0.526520064893281	-1.18494096285421	4.29535750434546e-18	7.53670035954769e-16
LINC01807	0.427729201645022	1.20055326817787	1.48892980651163	3.18792761120112e-11	5.55088769553416e-10
AC025244.1	0.178981735532468	0.60947918026087	1.76776456643157	3.81659156743357e-08	2.74626036760756e-07
AP003119.3	0.673161303904762	1.33587708094862	0.988763114059502	1.19390691801771e-09	1.29066430331678e-08
AL359504.1	0.275173595376623	0.518310585873518	0.913474818252593	5.15367487957176e-07	3.03760527139617e-06
AC022031.2	0.291812771761905	0.802428180833992	1.45932924645836	4.82381762098673e-09	4.41892690500833e-08
LINC01816	0.891555284761905	1.55500661313439	0.802524549548942	5.8072306860772e-10	6.9352320392367e-09
AL022316.1	0.766795570575758	0.450781901782609	-0.766412408616153	3.43573583323395e-07	2.08428548819326e-06
AL355601.1	0.574832111077922	0.316780147822134	-0.859658728862417	0.000106676375407356	0.000340796655888206
AL008733.1	0.589145918528139	0.31792715898419	-0.889928738025981	1.5247908729664e-14	6.81970192399286e-13
AL354993.2	0.348583495038961	0.713629152853755	1.03367029137887	8.48339782777582e-10	9.43933192446666e-09
MIR223HG	1.27611637447619	0.64301065255336	-0.988845357060357	1.59522053480149e-10	2.20527153932254e-09
TRPM2-AS	0.509344418073593	1.22307779038735	1.26380272528206	6.8875654070996e-09	6.01936271785218e-08
LINC01644	1.18688777874892	0.586926338652174	-1.01593217694403	4.29732585287467e-13	1.1532000318126e-11
ARHGAP27P1-BPTFP1-KPNA2P3	2.8448942431645	1.76996748696838	-0.68465216312968	6.97536702366565e-09	6.04973847185602e-08
AC024909.1	0.575666898874459	0.32137641487747	-0.8409702023579	1.80309431871096e-12	4.28422723018719e-11
BDNF-AS	0.743692295536796	0.473557297090909	-0.65116683409625	1.80893308149164e-13	5.51626756595906e-12
C5orf66-AS1	0.406040959670996	1.37382796722925	1.75850418630478	3.97745534533306e-12	8.89468200265168e-11
AC006213.3	0.331750658597403	0.581814127632411	0.810458998775917	1.28458923567697e-10	1.84286040665357e-09
AC091057.1	0.537618836103896	0.876859074988142	0.705761312062069	7.88835933068293e-14	2.72626479292239e-12
LINC01311	0.457223683493507	0.698854868537549	0.612092746762086	8.33577366576257e-05	0.000270083803005745
AP004608.1	0.822178508848485	0.369521131003953	-1.15379479438534	2.38288890905368e-11	4.27981858389877e-10
LHFPL3-AS2	4.27759047474026	0.666683435660079	-2.68172458164807	3.11438954421372e-17	3.94662363908416e-15
AC116407.1	1.47003439128139	0.689865918952569	-1.0914620123931	5.10994438576321e-15	2.71064724277346e-13
AC099850.4	5.51675184755411	10.7481559661225	0.962198169233613	1.36536383614725e-24	1.03813163675063e-21
AC145207.8	0.617204090186147	1.39419398575494	1.1756117815472	0.00167957916402016	0.00383495502815814
AL590226.2	0.287430663329004	0.851092238047431	1.56610151618344	0.000913505181245169	0.00224779430250295
EMSLR	2.64795417231169	4.79257092024901	0.85592162710197	3.11863890060661e-07	1.90203754947957e-06
AC003092.1	0.117962210891775	1.09756831775494	3.21791407019517	0.00244802154834768	0.00531297540607142
AC021016.1	1.15416899414286	0.750080786577075	-0.621736586878441	2.4834408437778e-19	6.29414284961907e-17
AP002360.2	3.78832337536797	5.71945092573913	0.594317167101842	3.18380397793725e-07	1.93660183297996e-06
AP005482.2	0.29159368708658	0.714832833679842	1.29364641562565	0.0048484174167092	0.00955029371978729
NR4A1AS	1.3609458078961	0.754118770944664	-0.851745954985822	0.011552099763569	0.0206022983273658
AC004847.1	3.49986280281818	1.71988684218182	-1.02498472074337	2.07725603308927e-11	3.7905768091813e-10
AC087286.2	0.853540666320346	0.562593665379447	-0.60136658256978	0.00094299496520254	0.00231287259744838
PCAT19	1.39209414564502	0.891039923648221	-0.643694802970424	1.51583560542762e-09	1.61571075513103e-08
AC009090.3	0.605851934822511	0.383320770051383	-0.660413082105348	1.4774408376878e-06	7.67663451199515e-06
AP000894.4	1.00344119621645	2.05151147721739	1.03173115124937	2.02456775229184e-09	2.07086952599896e-08
AC011287.1	0.229751140264069	0.670832990474308	1.54588161835512	2.45313786570482e-06	1.18551005755777e-05
AC108676.1	0.34038932908658	0.694912322671937	1.02964515350501	0.000111122301256805	0.00035155335529372
AC104041.1	0.283774610294372	0.796452647411067	1.48884307451997	2.34605371262551e-10	3.05791343914216e-09
PTCSC2	0.35885910304329	0.656204477371542	0.870727920118498	0.000207760371756914	0.00061148568771293
AL079303.1	0.417048237506494	0.657308131055336	0.656355570299155	4.33404512781669e-06	1.97719138730997e-05
AL353804.2	0.731427385311688	0.398509226885375	-0.876101515465833	0.022916826285222	0.0379066575464767
AL512363.1	0.776935052554113	1.45633227943478	0.90647365352069	6.00826770659209e-05	0.000202734595247582
AL021807.1	0.794685569073593	1.51679059895652	0.932565876115808	2.96739308926067e-05	0.000108831938773824
MIR3142HG	1.17624822175758	0.56689795341502	-1.0530315759628	3.96405569828394e-10	4.96813793834377e-09
LINC00346	0.818600743320346	1.26394149473913	0.626697803748676	0.014322130577401	0.0250335477755185
LINC02555	1.15000968693074	0.33748546226087	-1.76874875137949	3.57325823398226e-07	2.15624392373374e-06
LNCAROD	0.335312601770563	0.934954062343874	1.47938877820399	0.00596554542220273	0.0114927441790916
AC046134.2	0.759000721857143	1.18074530626482	0.637524637606811	2.84792565960453e-10	3.67012340652991e-09
LINC01980	1.06181125104762	3.93451286381028	1.88965769161221	2.17264174029517e-16	1.7088951067632e-14
AC131009.1	0.379399265415584	0.689975127288538	0.862827470098759	2.1548830834794e-10	2.89241994549154e-09
LINC00665	2.72981076669264	4.30257104344269	0.656398068539906	4.28368707984397e-09	3.98099727661896e-08
ATP2A1-AS1	0.888321523679654	1.50684003398024	0.762372415968604	9.83115301878394e-09	8.24443383670815e-08
HAGLR	10.4389444464675	5.94679331239921	-0.811791999273541	1.91242184553409e-08	1.47872346768246e-07
UBXN10-AS1	2.1048905594329	0.931037580320158	-1.17683391762877	4.72068764972041e-13	1.25208006151305e-11
AL365361.1	3.69085651319913	1.94010241320949	-0.927822841319104	8.50900266838619e-15	4.12958193331679e-13
AC011511.5	0.598156932268398	0.372587608675889	-0.682944344431444	3.32416312549377e-08	2.43807591294254e-07
LINC02241	0.105121383948052	0.764150694675889	2.86180099931019	2.37876715823408e-08	1.80264713884782e-07
AC002401.4	1.66047214207359	0.820279357328063	-1.01740629077901	2.63915091156791e-06	1.25939398102226e-05
AL357033.4	3.52850884512987	1.96867392779447	-0.841834449585582	3.28110804798993e-16	2.41426047015001e-14
LINC01842	0.510239079922078	0.925167210233202	0.858540733701739	0.00143714126350569	0.00336908450365517
AL109936.3	1.02235115602164	0.634714898794466	-0.687710203852238	1.34694215725146e-07	8.77821445911594e-07
ANKRD44-AS1	2.52917807712121	0.763711226849802	-1.72756948225753	3.47981873972398e-17	4.05553435060579e-15
AP005131.7	0.637509350320346	0.349277317114625	-0.868073548281725	4.48879439747048e-10	5.5345621733136e-09
PCAT7	0.516876191108225	1.34707701604743	1.38194168194838	1.70599411410554e-13	5.33064736202019e-12
ELN-AS1	3.90728232958874	1.50029285888933	-1.38092136056615	6.52834539150033e-23	3.72278895950306e-20
DLGAP1-AS2	1.38069011005195	2.24367198501581	0.700472226446416	0.000576071444046349	0.00151036662513761
AP005262.1	0.160928116398268	0.801767781237154	2.31676803731454	1.9041885483625e-13	5.64084945300631e-12
AC096921.2	0.637444258878788	0.405588224316206	-0.652283425126352	5.21504990337854e-10	6.32725109560119e-09
LINC01206	0.225143908782684	0.669601047327273	1.57245433799746	6.12787760891002e-06	2.70885442362864e-05
AC010998.3	0.695155332329004	0.331819891083004	-1.06693501194801	1.66400364377032e-05	6.49930190315086e-05
AL133523.1	0.341628699471861	0.631761709482213	0.88695132159488	1.62016084054369e-08	1.2743403025104e-07
MIR924HG	0.301096491766234	0.676524022035573	1.16791526380981	7.56099581341736e-15	3.74926770660978e-13
AL049870.3	0.383948777017316	1.60856122149012	2.06678508815765	0.000825289889190901	0.0020618688250213
AP000251.1	0.397097191385281	0.835145175130435	1.07253484934057	1.23549216007519e-08	1.01009233588943e-07
AL645608.6	0.331430163536797	0.504997050557312	0.607570053259406	0.00485659139486921	0.00955814061406097
FENDRR	0.88247978791342	0.436159119731225	-1.01670868008138	5.08575014097626e-11	8.16943385321609e-10
PSORS1C3	2.10558433148485	1.29296242605929	-0.703540308006796	0.000608661432782377	0.0015866934036304
AP003119.2	0.883493535233766	1.93732031075494	1.13277102122217	2.04016852332864e-11	3.7834344729371e-10
SNHG17	5.20940556072294	8.0329368091502	0.624808770019462	5.43887292559485e-13	1.42598495899791e-11
TMPO-AS1	0.756445414298701	1.33830981695652	0.823104251349851	9.56362685081208e-14	3.1615409922757e-12
AC011374.1	0.480729876818182	1.25703485114229	1.38672627562198	0.00652556441042214	0.0124143556465162
AC010331.1	0.342142200744589	0.523290689719368	0.613016530056732	0.0172298288032279	0.0293950931190448
AC009271.1	0.279686698835498	0.751340686094862	1.42565558357078	3.67117227687493e-09	3.48914331814655e-08
AC156455.1	0.333138869896104	0.831797839592885	1.32010924365983	0.0194643197588433	0.0328145701181978
LINC00922	1.52151902462771	0.385110693501976	-1.98216728438454	7.75515229515157e-13	1.9875845376675e-11
AC090772.3	0.53314589617316	1.01909763178656	0.934689983687115	5.83127678416727e-08	4.0063681761101e-07
AC112484.1	0.439099661818182	0.737115739766798	0.747342741537391	3.2427149809373e-06	1.50951691255469e-05
LINC02506	0.242284770930736	0.878294960972332	1.8580018011331	0.00240407116017545	0.00522753700320324
AL445493.3	1.02227709593939	0.222840702494071	-2.19770162843727	1.79236889670262e-17	2.55524590836167e-15
FTX	1.06792825980087	0.61931375796838	-0.786072333587252	6.49153915191993e-10	7.63257773480895e-09
AC099509.1	1.78592881381385	0.784174083146245	-1.18742870966989	7.63335765673489e-10	8.70584440750614e-09
AC089983.1	0.416017103857143	1.58684226839921	1.93144398316038	0.000108747219658091	0.000344996395048826
AL021328.1	0.542226853883117	0.300812506316206	-0.850032016195452	7.6612320872659e-11	1.14968884151668e-09
HOXC-AS1	0.395467562558442	0.783334105434783	0.986068407609805	2.30636607109604e-06	1.12651413451179e-05
AC091271.1	1.16107190228571	1.87762532726087	0.69345189012357	2.09946981013927e-07	1.32289796600212e-06
LINC01214	0.52956224852381	1.08526711884585	1.03517799566894	0.000490538518528685	0.00131945696731837
LINC01748	0.54938886225974	1.32660431263636	1.27183855291017	6.62996477016389e-10	7.71579063303257e-09
AC109454.3	0.325578812242424	0.872156880778656	1.42158084959038	4.2309356961616e-06	1.93402090640173e-05
TM4SF19-AS1	0.427851117471861	0.653292138509881	0.610619420299476	2.83487852343391e-05	0.00010531527543897
AC092969.1	0.408173037571429	0.744180177300395	0.866471075638705	1.1384921461018e-05	4.67068450586008e-05
AC005479.1	1.03138283130303	0.525923597869565	-0.971654799104663	2.15568343153688e-10	2.89241994549154e-09
AL138760.1	0.39478500952381	0.821472334881423	1.05714477974404	0.00204830558077939	0.00454935251193553
AC091153.3	0.331323716116883	0.623915011857707	0.913108047086342	2.80020281705258e-09	2.75313044211075e-08
AL357033.3	2.07725651462338	1.17231876090909	-0.825314480540797	1.75115899723493e-14	7.68152629364014e-13
AC132807.2	0.231828656186147	0.985154016059289	2.08729038092633	5.29312425865684e-11	8.44308841538199e-10
AC119403.1	0.29521242117316	0.563404518873518	0.932417710509652	0.00694228280542455	0.0131632145296537
LRRK2-DT	3.54346160129437	2.07055091401186	-0.775144736930022	1.07106734909305e-13	3.49014946183035e-12
AL157786.1	0.675480529207792	0.356258331110672	-0.922990432303262	5.50335014399063e-10	6.60691667286454e-09
AC106799.2	0.264784486584416	0.687117011083004	1.3757372017554	1.66437810588213e-06	8.44754773426383e-06
PTCSC3	2.56969137998268	1.10019058808696	-1.22384163592455	1.11409113291862e-10	1.61862539757157e-09
AL359182.1	0.39355721174026	0.606009947881423	0.622768099514653	0.0070000722523022	0.0132507591763496
AC005696.1	0.639780087701299	1.0007887794664	0.645489523344137	7.23616424349406e-06	3.10149967221844e-05
AC005479.2	1.2907128004026	0.660421950268775	-0.966708042192967	7.42472029902388e-11	1.12157529815056e-09
LINC00668	0.297599001887446	1.1976048323834	2.00871035491814	8.0199481187335e-12	1.65925428528973e-10
LINC01480	0.864104189991342	0.549909394391304	-0.652011343753641	5.78911371831459e-08	3.98941643246996e-07
HLA-DQB1-AS1	6.06517582108658	3.26005572666008	-0.895652841920547	1.80070669837915e-14	7.74983392264687e-13
AC020907.1	0.735604274640693	1.29360031225296	0.814390163691613	0.00603492001352071	0.0116067896718725
AC124283.2	1.02428155208225	1.5647730683083	0.611341110599169	4.07672341885295e-11	6.73841023072723e-10
LINC02593	0.69962105069697	0.456028973280632	-0.617448211463939	2.64514288990627e-09	2.62329170951139e-08
AC108134.3	1.00630444008225	0.652794643636364	-0.624365708971749	4.45376608500136e-07	2.66641481361892e-06
AC025154.2	1.9715579295671	0.603862240604743	-1.70704473179354	4.80104223084502e-15	2.60742317346607e-13
AC018755.4	1.44753381064069	0.890480104644269	-0.700941762524414	6.8228812481356e-06	2.96437945276139e-05
MIR29B2CHG	1.06448929993507	0.562511589699605	-0.920206721843078	9.57867970215653e-13	2.42766315562434e-11
LINC02166	0.918402423974026	0.563539936616601	-0.704608595694271	7.81062602809896e-10	8.8637004826337e-09
AC048344.4	0.479241465290043	0.733755397814229	0.614546471863862	1.10769141351072e-07	7.40951353143094e-07
AC010536.2	0.683175278225108	0.426988504320158	-0.678058540572731	0.0158740733147257	0.0274725047275336
KCNMB2-AS1	1.81800755954978	3.81049316654941	1.06761952964814	1.83794973701398e-13	5.51626756595906e-12
ST3GAL5-AS1	0.750093158454545	0.472976228023715	-0.665302108516096	6.3006312486533e-11	9.77669379467903e-10
PARAL1	0.947003314450216	0.413271679648221	-1.19627897179606	1.57367321582878e-10	2.18874914957649e-09
TBX5-AS1	1.56006953107792	0.835151970098814	-0.901499680832775	4.17712937181418e-17	4.3309236805037e-15
VPS9D1-AS1	3.3242560861039	5.65812870386956	0.767293468402086	1.74527095746765e-09	1.81779134885101e-08
LINC02864	0.564824803281385	1.40001908787352	1.30957114851053	7.10961573608563e-05	0.0002353705877215
AC010245.2	0.829625195376623	0.541135968328063	-0.616468571037891	1.80906038458409e-11	3.38234978461993e-10
LINC01518	0.355163408316017	1.53529147107115	2.11195771663394	5.24265873331269e-10	6.32725109560119e-09
AC084375.1	1.76304131328571	0.583877685992095	-1.59432819974396	6.25478874862525e-17	6.20311875461487e-15
AC027117.1	4.27317138751515	2.52442825350988	-0.759350506208629	7.45039465220103e-07	4.21696034780907e-06
AC011944.1	0.813541773419913	0.215041713588933	-1.91959988714644	2.49932678579184e-15	1.50025378905031e-13
AC087286.4	0.501560330818182	0.317278086343873	-0.660675366550604	0.00129860691417609	0.00307274104899965
MAGEA4-AS1	0.198973559038961	1.07021883617391	2.42725719266224	3.09852774348184e-11	5.43672444837083e-10
AC010487.1	0.533988836064935	0.339057456478261	-0.655279807924594	0.000961653578934251	0.00235610291466061
AC064836.2	1.63015233119048	2.62013230588933	0.684632878944343	0.000757673902597627	0.00191815113410121
AC093278.2	1.458592399329	0.805999666047431	-0.855725635280288	1.76931281853638e-17	2.55524590836167e-15
LINC02870	0.356857485558442	0.795162919806324	1.15590244718882	8.24571288223338e-05	0.00026754581912339
LINC01612	1.39036876622078	0.388939914142293	-1.83784837733974	1.75869274839175e-15	1.17987592914164e-13
AC011632.1	0.218196239545455	0.921414110826087	2.07822345392877	4.87654549002966e-16	3.47606258211177e-14
AC037198.2	0.556879467186147	0.346154192924901	-0.685950276263803	6.98439767756231e-06	3.02878538070715e-05
LINC02198	0.510162641333333	0.310160119636364	-0.717944059103004	8.59081092277657e-09	7.39458102447296e-08
SLC2A1-AS1	0.321056186021645	0.537395098150198	0.743157365449364	5.0577010906579e-08	3.57170779807761e-07
LINC01234	0.3082114884329	1.1770823555336	1.93322271952935	1.10912567043638e-16	9.37005797876068e-15
AL136962.1	0.243279967441558	0.678524698664032	1.4797838030717	0.000251079618016617	0.000725871493911158
MIR4713HG	0.341580631692641	0.589555061711462	0.787400386957331	1.04868672372776e-05	4.34918984876913e-05
AL157700.1	0.505491716558442	0.331738825035573	-0.607639583280719	9.81883339506228e-07	5.37092541346213e-06
LINC01215	0.719198043272727	0.457680593715415	-0.652047974718979	5.91056987242237e-06	2.63320505449129e-05
AL391427.1	1.14535683149351	1.84426983448617	0.687252617011546	0.000463030649436449	0.00125734870400541
AC020765.2	0.629731284722944	0.970663598079051	0.624235047403968	0.00298805563382257	0.0062587280998616
KTN1-AS1	0.583960589735931	0.954232447893281	0.70846973686403	2.03340957309834e-14	8.58927265969873e-13
AL359513.1	0.862303863138528	1.52467677712253	0.822235183443315	6.94474992757141e-07	3.98014436803779e-06
BCAR4	0.189145317705628	1.0041927093083	2.40846918781677	5.57425346227003e-07	3.2518854597028e-06
AL354707.1	0.643048921493506	1.06250259627668	0.724465963213431	7.23620051508352e-06	3.10149967221844e-05
AC010275.1	0.485972921822511	1.65523743269565	1.7680903418837	1.30614793159812e-14	5.95864686395062e-13
LINC02185	0.495858494160173	0.32309917784585	-0.617951390059454	2.96898190432656e-06	1.39633973685956e-05
AL031123.2	0.381408946008658	0.616940215166008	0.693792008524726	6.85154483676491e-05	0.000227818859659778
AC092071.1	2.41088537904762	1.45456815714229	-0.728972163561495	1.72676947407149e-12	4.14606438984955e-11
MIR4458HG	1.28106059100433	1.95649429771937	0.610932192244416	0.000172474997229788	0.000517651932475193
AC012213.4	0.445658705255411	1.1602601412253	1.38043711529909	7.11184954386662e-10	8.23458315206079e-09
AF131215.5	1.25169778577922	0.73916397701581	-0.759919920886204	1.45667302765194e-08	1.16584953546459e-07
CALML3-AS1	0.416659678857143	0.804299549715415	0.948863418570425	4.29340346360484e-09	3.98099727661896e-08
ALMS1-IT1	0.495536394333333	0.817205210632411	0.721707383898398	7.45832223300434e-19	1.41770275112357e-16
AC010273.3	1.32257057125974	0.761922776189723	-0.795628017856745	1.02343632020225e-11	2.04777039156257e-10
AP003717.1	0.605960463722944	0.355659795517787	-0.768725768676237	9.37689204142229e-07	5.1663504218561e-06
AP001107.9	1.96347667394372	1.00992761141502	-0.959158570297949	9.87497984089177e-11	1.4532147752951e-09
AC026304.1	0.386351411203463	0.639091291517787	0.726108361233057	0.0021986102123734	0.00483609440156579
AC002070.1	0.79332027187013	0.360016584422925	-1.13984004806001	2.35404532731939e-17	3.15857493624443e-15
AC002470.1	0.975840602034632	1.75175669533597	0.844084994137934	6.24107767698964e-05	0.000210279145955884
AC147067.2	0.526204456679654	0.334481662083004	-0.653696349984218	0.00107685474495457	0.00259172974903622
AL135999.3	4.57657052490909	1.87338840644664	-1.28861687061343	1.17642910240467e-11	2.29353400220945e-10
AC009309.2	0.899847122406926	1.36728896044269	0.603566347998028	1.00533270599232e-05	4.19225576301368e-05
AC079949.1	0.357716149458874	0.915622802750988	1.35593814060919	0.00831606605846082	0.0153346375742515
AC019117.3	2.54831821301732	1.52503135448221	-0.740706536096124	1.57033198222464e-07	1.00334096679395e-06
LINC02577	0.770961837670996	1.4365827261502	0.897909719249234	0.000770864358854513	0.00194506814441056
POU6F2-AS2	0.653318728030303	1.32899325556126	1.02447488144376	7.88907552440236e-12	1.65091571295062e-10
GATA6-AS1	0.699672856541126	0.161122761023715	-2.118520213198	8.22826349720961e-17	7.21871886043658e-15
AC124312.2	0.586754207939394	0.328829813237154	-0.835415176772447	3.00434569597197e-05	0.000109998596027481
LINC02253	0.738744067242424	1.69149937193676	1.19515609709822	2.55810563177949e-06	1.22584851808593e-05
DIO3OS	0.613961543147186	0.248794392992095	-1.30319431976832	2.53858055186494e-16	1.93016741293464e-14
AC023421.1	2.61814300873593	0.776675944679842	-1.75315921421175	0.00923109869257052	0.0168989856482772
LINC02428	0.277079534965368	0.720381760498024	1.37846149618805	4.25332376597976e-11	6.97973489942434e-10
AC022211.3	0.675375246575758	1.04988599463636	0.63647146787032	1.80906038458409e-11	3.38234978461993e-10
BBOX1-AS1	2.29186646438528	3.51854210915415	0.618454791075093	3.78794290330174e-05	0.000134374770799864
DPYD-AS1	1.52033985290909	0.509722022470356	-1.57661126495962	0.00266160028518042	0.00568988776991241
AC098851.1	0.708661521857143	0.453857542889328	-0.642857182776156	3.51982883622966e-05	0.000126237886406287
AC006026.3	1.974924329	1.26890986383004	-0.638207784258064	6.20721342834567e-07	3.59356696194327e-06
GK-AS1	1.05530350866234	0.621466679913043	-0.763909034296933	4.35597757570444e-07	2.61473285531101e-06
LINC00926	1.60454726100866	0.70752985441502	-1.18130335473905	7.11568643755353e-06	3.06821942609822e-05
MMP2-AS1	0.861990352463203	0.520880950264822	-0.726718046929301	3.71466757018409e-05	0.000132186532411699
LINC00342	12.4725139306407	4.66669606432806	-1.41827886602749	1.37077005780122e-08	1.10485035400869e-07
AF131215.6	0.949691049155844	0.562890977660079	-0.754602732193794	4.25684461413022e-08	3.0343320515097e-07
DYRK3-AS1	0.303688564722944	0.521698315826087	0.780623190592538	4.70307690945231e-09	4.32569291550835e-08
AC006237.1	0.735474791142857	0.294651263098814	-1.31966744236724	1.34456120092905e-06	7.03427545715404e-06
SCAT2	0.705144857142857	1.14702504039526	0.701905322438415	7.3514601868994e-07	4.17131360356158e-06
LINC01504	0.906954774722944	0.430285134679842	-1.07573761310427	4.47646166350855e-14	1.64690468620371e-12
AC243967.2	1.13573107978788	0.586770309577075	-0.952753493669541	2.8862674772873e-09	2.82556914836581e-08
AL139288.1	1.1450466692684	1.83921483283004	0.683683606007984	1.28481338694525e-05	5.16871135030355e-05
AL135818.1	0.814262579012987	0.470777413644269	-0.79044899578873	1.49006084071803e-10	2.10991232531709e-09
LINC02820	0.479868850333333	1.67927561864427	1.80712696678132	3.91188399768053e-14	1.48467138733628e-12
LINC02542	1.90511101981385	3.32309933023715	0.802654344224156	3.68693761869571e-08	2.66981101849045e-07
AL353764.1	0.269101987155844	0.526543485399209	0.968399638897859	3.96078717260901e-08	2.84105520148464e-07
LINC00393	0.374581017142857	0.649938118403162	0.795024574341558	1.41811814457934e-05	5.6650218700271e-05
LINC02762	0.638723470329004	1.20406919726877	0.914654936049574	0.00937461705952577	0.0171342159557518
AC079949.2	0.345881734450216	0.80878999039921	1.22548631359403	0.0122078771957726	0.0216364940820181
LINC02315	0.655904065376623	2.05546293011858	1.64790663120493	5.11632569114758e-10	6.24082294198269e-09
AC105219.1	0.539970146450216	0.815457707177866	0.594730408465318	0.00045060567119381	0.00122506738497387
AC093010.2	10.6252933473117	6.1579988449921	-0.786969170396583	1.32086888247592e-17	2.15207280066255e-15
AC079467.1	1.29158767490909	0.794737369284585	-0.70059549109518	1.92036287470103e-07	1.21676325477585e-06
AC008496.2	1.52933186502597	1.01935613425296	-0.585243329018835	0.000169715002306617	0.000510712295859358
AL445250.1	0.811373894645022	1.54023581978656	0.924712462753934	1.56829729665521e-06	8.07513799925629e-06
AC008736.1	1.9731560288355	2.96276150364032	0.58643745411969	0.00381787483505416	0.00772721605923562
AC093895.2	0.531079411285714	0.965479041747036	0.862317341457259	3.70303753040589e-05	0.000131978571982122
ITGB2-AS1	3.11580656064069	1.63459679952964	-0.930670854106378	2.87199234033842e-11	5.07830583590073e-10
AL139289.1	1.18658687814719	1.95400651703557	0.719617545037468	1.11140864281176e-08	9.21862950637682e-08
MAGI2-AS3	1.35856128901732	0.760323340142293	-0.837394667369644	3.55592665550705e-17	4.05553435060579e-15
AC128709.2	0.353520393151515	0.903214610086957	1.3532753821997	6.25857166049449e-05	0.000210557550996872
CASC19	0.995691444229437	2.14376955173518	1.10637919057569	0.00167504190751827	0.00382842744594106
AL139246.3	0.803013025714286	0.464470157106719	-0.789837485660998	0.000381441198476661	0.00105335033138652
LINC00861	0.757995244277056	0.435323298375494	-0.800101562032046	4.96545677949112e-07	2.93425049585991e-06
MELTF-AS1	1.95035273106926	3.82130219826087	0.970329287983701	2.92125856256087e-09	2.84760289794929e-08
AC017083.1	0.33494548725974	0.517932530371542	0.628837859788864	0.00188645933963899	0.00423942241745472
AC012213.1	0.204736011233766	0.586343003909091	1.51797998975344	1.08437125239631e-09	1.19490378102221e-08
AC002076.1	0.328239182212121	0.572153131596838	0.801653857967196	4.0660504678253e-05	0.000143348703510193
G2E3-AS1	0.173248020147186	0.697998512747036	2.01038509688035	2.23540233911713e-15	1.45684363872176e-13
LINC00648	0.222203876896104	0.861565369703557	1.95507627413307	3.50100567717102e-07	2.11824773199658e-06
LINC02100	0.662692098164502	1.19954068660474	0.856071470331073	5.44008584939355e-05	0.00018560554163838
SAP30L-AS1	0.729904531978355	0.407957627794466	-0.839288463154898	4.68030491361522e-11	7.57147199145838e-10
AL121761.1	0.42019493630303	0.993729042201581	1.24179375264427	0.0106344135628408	0.0191604244366824
AP000866.5	0.77110525117316	0.429274909272727	-0.845025941632747	1.57365679034401e-10	2.18874914957649e-09
LINC01730	0.737659097930736	0.423333041505929	-0.801161146005702	0.000108097894625909	0.000343414063567825
AC124312.3	0.597159641151515	0.263714818596838	-1.17913802363435	6.23415684898922e-06	2.73990592919931e-05
AL353150.1	2.589884899671	1.36141420018577	-0.927781919808065	1.86750750919866e-12	4.39153054482695e-11
LINC01765	0.74419107130303	0.225855370873518	-1.7202738596399	2.03187288770442e-13	5.94192571391511e-12
AC025166.1	0.343412872926407	0.575587147525692	0.745090257851037	1.99076707433672e-06	9.82887380208238e-06
BOLA3-AS1	1.01131189507359	1.71072563686957	0.758380399250657	6.69341861137824e-06	2.91368088789194e-05
AL024508.1	0.498401652264069	0.821785297162055	0.721452667907779	1.8724134120044e-06	9.34567832118608e-06
AL357093.2	1.80290520805628	0.667591824399209	-1.43328535361814	2.77506963656363e-10	3.59655331875093e-09
LINC01767	0.663760807874459	0.419898041442688	-0.660624388267271	3.63081176375384e-08	2.64596857288259e-07
SOX21-AS1	1.13893300315584	2.10847888089723	0.88851968712692	1.26716427799773e-06	6.67529265153077e-06
AL713965.1	1.28408359112121	0.729363838158103	-0.816028544134078	1.73390109115653e-08	1.35446177703015e-07
LINC01564	1.38254576876623	2.6873558473834	0.958860127845638	8.99907874163041e-07	4.99437922376131e-06
AC010547.2	0.710711039536796	0.261405407940711	-1.44297412114393	0.00016397968658798	0.000497390512110615
AL590226.1	0.609202376372294	0.255375984577075	-1.2542987083522	4.80073320377692e-15	2.60742317346607e-13
LINC02802	0.462273677155844	0.756022084774704	0.7096811640021	1.6132831807789e-06	8.25089447389388e-06
SFTA1P	29.7067436685931	7.05763038654545	-2.07353468935111	2.2322743395995e-19	6.29414284961907e-17
AC108134.1	0.871809526619048	0.568787830988142	-0.616122369352458	6.55137110685898e-06	2.86277346642631e-05
AC091182.2	0.524063686645022	0.818655221288538	0.643513839723757	0.00309975003152775	0.00646300714983071
ACBD3-AS1	2.23092726541126	1.25775538464822	-0.82679211233709	2.23932917931796e-08	1.70833105619541e-07
AL645608.7	0.715808910264069	1.21332430384585	0.761318805897718	0.0182458319507068	0.0309663263984838
MIR9-3HG	0.560375318376623	1.05412997248617	0.911587440805782	7.93855894061078e-05	0.000258683613479046
LINC01833	0.296677063385281	0.511475370177866	0.785771375546055	0.00379560251513299	0.0076889603348298
AC010643.1	0.474149786692641	0.775203146778656	0.709231540156745	0.0183420170478303	0.031083314179867
LSAMP-AS1	0.29079116365368	0.542443297612648	0.899488908050206	2.16478873901629e-07	1.35656129497147e-06
LINC02012	0.323648315441558	0.527778811640316	0.705506438173741	0.00210479424642645	0.00466119968553275
AC129507.2	0.796639659961039	0.446519317051383	-0.835204715008689	4.48594465224597e-10	5.5345621733136e-09
XIST	4.43797054849048	1.87876551972964	-1.2401150717559	0.000116221007685526	0.000366160384710891
H19	23.4054482726017	94.3725679925099	2.01152316463308	0.000261375727227982	0.000753726970678921
AL133355.1	2.19683536266234	1.24327685358498	-0.82127916167694	2.83442879151153e-20	1.07755534557297e-17
AC002116.2	0.68734796912987	1.05218699497628	0.614278571775762	2.31892972107962e-14	9.11979085134933e-13
RGMB-AS1	0.553352823251082	0.318664030656126	-0.796163467057327	9.00885428009464e-12	1.83474969757999e-10
TMEM92-AS1	1.39576066490476	0.917334049549407	-0.605532483971953	1.61032008454241e-09	1.70052783001909e-08
SNHG26	0.875970615333333	1.41274493511067	0.689546636770352	6.87032788727572e-05	0.000228110886621192
AC010789.1	0.345571320142857	1.31054485113043	1.92311133366181	2.94436563378173e-12	6.78393738450114e-11
AC011445.2	0.794392389367965	1.2769857376166	0.684818705589428	0.0307291596829087	0.0495358397432613
AL391121.1	2.52862653192208	1.6819823944664	-0.588191367626713	3.95984265034482e-09	3.71703748371874e-08
C5orf34-AS1	0.574942978402597	1.39759503577075	1.28145560405292	7.19339712176499e-08	4.92736901944323e-07
HHIP-AS1	2.66355891621645	1.4749001221502	-0.85273793193338	1.35370316227241e-09	1.45650797789781e-08
AL031666.1	0.614897811757576	0.396192958798419	-0.63414343203627	7.19491879719598e-10	8.28869180626466e-09
LINC01456	0.229945977160173	0.629860122367589	1.4537365159733	5.5782896992187e-08	3.8911555975284e-07
AC012511.1	0.998304225242424	0.653680433335968	-0.610894018836092	7.14595008996667e-12	1.50925112548278e-10
LINC00491	0.595301552350649	1.09732447590119	0.882297628318139	1.71556727629962e-06	8.61940298951417e-06
AC013275.1	0.99658167317316	0.37086976998419	-1.42607536662914	3.0087242893139e-13	8.26855434207832e-12
LINC00958	2.38894062460173	5.38139198941897	1.17160840179944	0.0177073739388294	0.0301197016811856
LINC01781	0.968844985069264	0.427999289826087	-1.17865745051326	8.09327382342328e-06	3.45060889555673e-05
AC073365.1	0.28593129308658	1.61718617617391	2.49974535038001	1.02443371086963e-12	2.53992749401481e-11
AL109741.1	0.583674964549784	0.361634800794466	-0.690631670645011	2.13222228628082e-08	1.63757543266214e-07
AL360219.2	0.524092644792208	0.323045480134387	-0.698084572256027	1.74518437490007e-11	3.31730463262255e-10
AC004687.1	1.86842118792208	0.950440543675889	-0.975151425805284	1.59541020989481e-08	1.25921477120071e-07
LINC01419	0.439314522649351	2.05774032008696	2.22773483319885	2.33824049430383e-10	3.05791343914216e-09
AC004241.3	0.73152778665368	1.13238041071541	0.630374126648479	1.85904531030204e-10	2.55450744144515e-09
AC010168.1	0.517794081021645	1.34925843387747	1.38171632647397	1.49849099825238e-10	2.10991232531709e-09
EPB41L4A-DT	0.708489708852814	0.454655871162055	-0.639971914379399	8.32920423364693e-14	2.83565893387293e-12
AL590617.2	1.55702496736797	2.40834643721344	0.629250858002129	9.52277411479681e-06	3.99291319041388e-05
AP005230.1	0.301065704194805	0.692779143747036	1.20231712482949	1.37568765906591e-08	1.10490970082019e-07
AL031667.3	0.494283793588745	0.74283997886166	0.587711857031377	3.53389235206643e-11	6.01560003049743e-10
LINC01006	2.2845696385974	3.66879440018182	0.683383638328442	6.921514253809e-09	6.02594427974745e-08
AL133353.1	0.539167885467532	0.890015650853755	0.723096138346998	4.20788119976518e-06	1.92734478246273e-05
AC079684.2	0.63534524678355	1.07024965241107	0.75233469602271	2.56690458398096e-13	7.22853006921058e-12
MIR2117HG	0.268536610142857	0.564463210363636	1.07176076733309	0.0032242507889264	0.00668592368140102
AL355472.2	0.329238462787879	0.589918574454545	0.841382948976545	0.0283925818975648	0.0461278342652032
AL033397.1	2.23034457841558	3.71893879174308	0.737624386113354	0.00131345287481634	0.00310464871238971
AC084864.1	0.411206478329004	0.769126269632411	0.903357475384324	5.03135917796502e-12	1.11422624125614e-10
AC080037.2	1.242247365671	2.13227056539526	0.7794380318678	0.000762774867122393	0.00192892402650352
KCTD21-AS1	0.444938500532468	0.699364464442688	0.652438552481815	1.10669704841043e-05	4.57314486852208e-05
AC026369.3	1.17019929938961	0.529343792644269	-1.14447734124211	1.15738566612187e-06	6.15103440834871e-06
AL583808.1	0.458097811709957	1.37574681470751	1.58648741200529	3.63465370357137e-12	8.20855950281811e-11
LINC02122	0.602433441242424	0.220241891782609	-1.45171294939674	3.97652312989853e-09	3.71739723741744e-08
AL049555.1	3.95763055011688	7.48621986112253	0.919600477808698	1.77184714767965e-05	6.84194113342249e-05
AC110741.1	1.30675957811688	0.176415074142292	-2.88894798854911	1.12958882854095e-06	6.03417357822461e-06
LINC01224	0.32485302991342	0.959964664339921	1.56319414086271	5.21358014720365e-06	2.33737677570359e-05
AL645924.1	0.96662674782684	0.416592584664032	-1.21432175690031	3.77763157621741e-08	2.72682836245314e-07
ST8SIA6-AS1	0.332259393658009	1.15493235413043	1.79742646046302	0.000549430527443578	0.00144717209364758
AC092803.1	0.783406659614719	1.29861946441502	0.729145440964697	2.42707592660097e-05	9.13557786893863e-05
AC048341.1	0.671369949393939	0.443757004189723	-0.597338072310724	1.39211329027929e-05	5.57089546513519e-05
AC022509.2	0.780493856116883	0.497033431035573	-0.651044383291259	6.18795383649945e-11	9.73429151796913e-10
PARD3-AS1	0.6404534875671	1.12479471718972	0.81249601876336	0.000434275499894366	0.00118728392782853
LINC02159	1.06766215194372	0.59185200958498	-0.851146811335746	5.04813568303164e-09	4.58756872230883e-08
BCRP3	0.646803277982684	0.30904057729249	-1.06553071271091	1.4095700512677e-09	1.50949731781297e-08
AC006206.2	0.720378828779221	1.60586085105534	1.15651920015527	6.47191574216224e-12	1.37966727176374e-10
AC019080.1	0.622421008861472	0.993801186608696	0.675066507388929	0.00730375797669454	0.0137571196902066
LINC02038	1.95405419109957	0.59702434701581	-1.7106088058335	1.42314959628019e-10	2.02887764319695e-09
AC020978.3	0.969048260995671	0.487478051039526	-0.991231254996883	0.00289448744408441	0.00609055221129337
LINC01694	0.202727835034632	0.644019262158103	1.66755965095511	0.000832414811406766	0.00207059780241967
AC008011.2	0.263445928030303	0.755314593660079	1.5195707811261	0.00207757573872737	0.00460987379381044
AC010226.1	0.652967552290043	0.429725711173913	-0.603595203727801	3.97040572676514e-14	1.48467138733628e-12
ATP13A4-AS1	1.42834779405195	0.400274585822134	-1.83528538530729	3.07600802748328e-08	2.29293278127103e-07
FIRRE	0.412171747229437	0.656122578059289	0.670719749904593	9.77450553457002e-08	6.57688705733163e-07
STK32A-AS1	1.44935912987879	0.793220584620553	-0.869621095711416	2.20882142356481e-05	8.38323072737326e-05
AC004704.1	0.299977146636364	0.536797030217391	0.839524094889112	0.000167706830330936	0.000506674543026311
AL023803.2	0.322594370597403	0.501920883920949	0.637738711892708	5.63959491625802e-08	3.91000486443299e-07
BX640514.2	1.0265883278355	0.587878800968379	-0.804267102451156	3.2740005850285e-12	7.46799533445001e-11
AC060766.4	2.08129047940693	1.27321621652964	-0.709000894373533	7.59285386199983e-13	1.96810223400246e-11
AC026785.3	1.09440520717749	1.71973795932806	0.652041755014952	0.00584453639200775	0.0112882197376543
C8orf34-AS1	4.7818288828052	1.36606302478261	-1.80753845885136	1.33015799881172e-19	4.33441485041362e-17
AC004982.1	0.942538492285714	0.503869447924901	-0.90350155645439	2.2725526138557e-14	9.09419738983307e-13
MACORIS	0.544103883160173	0.338710888003953	-0.683827761043014	7.0663240854008e-07	4.02957130969981e-06
AC108047.1	0.44437157225974	0.705221858754941	0.666310666222622	1.16093391477502e-05	4.75420154327077e-05
LINC00426	0.664965960471862	0.406682806679842	-0.709376491814567	2.1488148515225e-08	1.64478076386672e-07
AP002784.1	0.156466922134199	0.937895610731225	2.5835696607634	5.87037325920055e-12	1.26323786832419e-10
LINC02588	0.282088892839827	0.54735845329249	0.956336071119255	2.55577161778885e-06	1.22584851808593e-05
ARMC2-AS1	0.58380566965368	0.247126160102767	-1.24024048318136	0.00226954038191475	0.00497771308764187
LINC00355	0.127585764134199	0.671045360466403	2.3949429272679	2.35834392166014e-15	1.47260049042631e-13
ELFN1-AS1	0.371063222995671	1.59390223994862	2.10282622198087	3.64215843695695e-05	0.000130011946708901
LINC01150	0.680730832095238	0.430418803462451	-0.66134334920336	3.31095928584904e-09	3.21374388554113e-08
AL161785.1	3.27116814836797	1.64291666883794	-0.993546613886996	4.17712145097665e-17	4.3309236805037e-15
GTSE1-DT	0.345813569909091	0.589666244790514	0.769904127805619	2.5490202915577e-05	9.54731573898705e-05
AC091849.2	5.72666223497403	3.65517022837549	-0.647755917332526	9.71055370349144e-07	5.32446466289999e-06
AC016877.3	0.287903791160173	0.71380267741502	1.30993852617683	5.18665446354918e-12	1.12673893631959e-10
LINC02195	1.04118537333766	1.69118584242688	0.699808254631532	0.000508720420404865	0.00135238162040757
LINC02561	0.622136059978355	1.41741298135573	1.18795813246238	0.00665285786768172	0.0126249324427471
AC068234.2	0.682517067679654	0.416033216940711	-0.714166403226299	7.47724588757851e-05	0.000245757894374158
AC093635.1	0.332190871991342	0.651975911280632	0.972806230645614	9.56903708642511e-09	8.05423379857405e-08
AC008649.1	0.248696138528139	0.827445706229249	1.73428054379027	1.18353242982476e-05	4.81218800789711e-05
CEROX1	0.639585898917749	0.423122057857708	-0.596064234705212	3.41909318207147e-11	5.90829662750381e-10
AC008443.3	0.150497797917749	0.636061223517787	2.0794232599047	8.24315306690877e-10	9.21697654197005e-09
LINC01703	0.932903288229437	1.45063501010672	0.63688513959707	3.60372858561064e-06	1.66062725328846e-05
LINC02830	0.341424973601732	0.978109732517787	1.5184277393762	6.39091316137612e-09	5.70063094311987e-08
LINC00261	3.25969858814719	1.50027523759684	-1.11951137108699	2.319522542325e-22	1.05816618380866e-19
LINC01535	0.386876771324675	0.66618642287747	0.784051841903963	2.93774885336801e-05	0.000108430503795023
AC083880.1	0.614672113679654	1.10065584356522	0.840474493347044	9.64185325591195e-12	1.94628913953408e-10
AC139887.4	1.10241770284416	0.678124751166008	-0.701048352258087	1.72640189740358e-05	6.70855660643538e-05
AC012073.1	0.994060664038961	1.86762287655731	0.909797363197393	1.15372290609694e-26	2.63164194880712e-23
AC079384.1	0.817909179658009	0.239813465525692	-1.77002798736982	0.00733714745871363	0.0137972245287105
AP000866.2	0.808670082679654	0.531811893379447	-0.604635197100537	2.26464267454819e-08	1.72188331354814e-07
AL031058.1	1.65840166013853	4.11381021933992	1.31068177439356	1.13751248133035e-25	1.29733298495726e-22
COA6-AS1	2.00491656929437	3.05347761837154	0.606911067456894	0.0110386024612281	0.019794852369545
PSMG3-AS1	2.0238099877619	1.11864722758498	-0.855318698979677	2.09488269550578e-16	1.70658122444596e-14
AL162411.1	0.284159715112554	0.64560687873913	1.18395390974987	0.0172872722387162	0.0294710522993361
AC063948.1	0.674162341640693	1.08093465881028	0.681111370054477	0.000444308106014987	0.00121083248485088
AC010247.2	0.669133172212121	0.200729388256917	-1.73704151415798	0.00409129051489202	0.00823674639405887
AC099518.1	0.41388078847619	0.762560707770751	0.881636912593635	0.000120352286057708	0.000378653192410527
DDX11-AS1	0.318211380034632	0.488332580162055	0.617878602726142	8.34600468110691e-11	1.24426383513757e-09
AC007098.1	0.398403593116883	0.653592059731225	0.714159797953185	5.49672229006217e-05	0.000187134679755699
SLCO4A1-AS1	1.07914620741126	0.649725495541502	-0.731988117196787	4.68734200251012e-06	2.12139426740587e-05
AC130456.2	1.05869524539394	0.462270140280632	-1.19547927506884	2.5406390165284e-13	7.22853006921058e-12
AC023510.2	0.589340073536797	0.367327237992095	-0.682034490365913	3.7280664163243e-05	0.000132456689963173
LINC01063	0.542051997502164	1.40418453618182	1.37322938833553	3.72130307906514e-13	1.01051099087471e-11
AC127521.1	0.854406721848485	0.504054870754941	-0.761342204969777	1.48459019831176e-12	3.64123681973024e-11
LINC00519	1.65157518877489	3.36535475372727	1.0269159418226	0.0295448807468742	0.0478295762836196
ARHGEF2-AS1	0.850086543004329	0.279420584798419	-1.60517141479348	1.37865974673439e-13	4.42918715817062e-12
AP003119.1	0.455310771489177	1.03903512513043	1.19032093078238	9.29356342429444e-06	3.90398124692737e-05
MEG3	4.89609714827273	1.5213020904585	-1.68632552156164	0.0114563737420778	0.0204635775298978
AL590652.1	0.545461484506493	0.822380226320158	0.592328245903889	0.000327776179618624	0.000925318645680794
CLDN10-AS1	2.00356047250649	0.901474765770751	-1.1522070414199	2.41940987476513e-09	2.42047101944704e-08
AP002387.2	4.4174734632684	8.18812537794466	0.890311725100598	0.000933283731748492	0.00229151796783456
LINC01752	0.745247235372294	1.54774335788142	1.05437524458502	0.0284511092182077	0.0461900214425137
HAR1A	0.564339896632035	0.339096173316206	-0.734869842394403	3.21494324987559e-08	2.37323157053923e-07
AL109917.1	0.347199545709957	0.603378985011858	0.797299389867017	2.24909500596464e-06	1.10089822073076e-05
AL590764.1	1.01965373030736	0.605790718379447	-0.751187923633691	6.3722561720106e-10	7.53114835666123e-09
ANKRD44-IT1	0.676457374082251	0.375813752916996	-0.847981164665994	0.00641973436852985	0.0122334286504733
TYMSOS	0.773462683090909	1.43052514081818	0.887141259180617	2.05883670973811e-11	3.78726333460696e-10
LINC01671	2.47851534009091	0.985427393498024	-1.33065470578433	1.6122404740513e-13	5.10766739070974e-12
LINC00337	0.229589699160173	0.594540166359684	1.37271636478214	6.51560373134878e-16	4.5036642761232e-14
HAGLROS	1.02261496930303	1.57782211698814	0.625671515841802	0.0149415540733242	0.0260165533139332
AC027277.2	0.625442022038961	0.395047546849802	-0.662849851348888	0.000798019395918409	0.00200251071737062
AC115989.1	0.515091574077922	0.329647596667984	-0.643904377225771	0.00434510313743929	0.00867879181830037
AC131235.3	0.572800723333333	0.98337580326087	0.779709542503053	1.67265374026145e-08	1.31110762252109e-07
PRDM16-DT	0.663546936458874	0.259210921644269	-1.35607201295101	7.79629462101173e-17	7.21871886043658e-15
AL139041.1	0.891380730121212	0.406800269166008	-1.13172113931149	5.05376301107961e-10	6.19765238079172e-09
AC129926.1	0.25947047165368	0.699547304814229	1.43085125281128	0.00277510896527389	0.00587131073830887
LINC02446	1.35274036533766	2.3910380956166	0.821752150206241	9.2672101132924e-06	3.90009340745756e-05
AL136162.1	0.370834356718615	0.753522191770751	1.02287508922407	6.83948027342419e-15	3.46685655637346e-13
AC104031.1	2.32130202751082	0.854682293905138	-1.44147410565508	1.86552478754882e-08	1.45230786361736e-07
AC104083.1	6.89513797354978	4.08332469549012	-0.75583512921272	3.05439494614107e-19	6.96707487214778e-17
AL133215.2	0.400582314493507	0.704279790458498	0.814049956409346	4.89712808273347e-14	1.77307129471667e-12
LINC02489	2.46137632048052	1.04658034780237	-1.23378217462323	2.36107559987195e-14	9.128158378488e-13
LINC01857	2.36284956439827	1.47773566726482	-0.677139552349999	3.07979149139309e-05	0.000112400070269882
LINC01511	0.0584594830865801	1.27781261143083	4.4500954008069	0.00316077348389937	0.00657526032236596
AC018816.1	1.15269193836364	0.739595863225296	-0.640197937886132	1.26671716090748e-10	1.82872268609491e-09
AF127577.3	0.38908084208658	0.813772698620553	1.06455593469631	6.11534618476271e-09	5.49177348324557e-08
AP003390.1	0.825280699623377	1.8064764796996	1.1302216646388	1.37526345037258e-06	7.1784346231118e-06
AC023157.2	2.11017122290043	3.6639478659249	0.7960389091433	3.31186925334323e-08	2.43689476350836e-07
AC007128.2	0.269122719108225	0.547597829980237	1.02485254230513	2.22660696043169e-11	4.03086545773388e-10
SCAT1	0.775939242225108	1.35358125188538	0.802765895596351	2.86742887009427e-05	0.000106351304921708
AL731567.1	1.33388559635498	0.778413350047431	-0.777026577758175	7.95544052151958e-10	8.93909351211141e-09
LINC02471	1.45799105184416	0.657747015205534	-1.14837716370924	5.62694628955852e-08	3.91000486443299e-07
AL139023.1	0.178893616238095	0.974936217636364	2.44620593163287	4.48717976569623e-19	9.304779132321e-17
AC114489.2	0.31743371421645	0.631414712359684	0.992132513694136	3.09765550637118e-08	2.3015479511507e-07
AC092687.3	1.46139178339827	2.74776598883004	0.910916142484584	9.94805179003555e-13	2.49357210253528e-11
GASAL1	0.371855592896104	0.566496801541502	0.607325339396149	1.66654821587844e-06	8.44754773426383e-06
AC073195.2	0.525184717025974	0.876227480557312	0.738480527539781	1.35210114792606e-07	8.7867313915081e-07
CCR5AS	1.54997787013853	0.979607742992095	-0.661971535144072	7.31415216547151e-10	8.38370909017111e-09
AC008268.1	6.48898171001732	1.90495712790909	-1.76823357016423	2.11890745496557e-14	8.78768709959357e-13
MIRLET7BHG	0.562392304350649	0.371033342418972	-0.600028014485104	0.000126238614481305	0.000394434225171579
AL162511.1	3.5506211931645	1.32786743358893	-1.41896032731188	2.38869873501856e-15	1.47260049042631e-13
AC034231.1	1.21144919769264	1.86866223485771	0.625271915667972	8.28570836722339e-06	3.5260635794098e-05
